# Supplementary material for: Effects of Global Warming on Patients with Dementia, Motor Neuron or Parkinson’s Diseases: A Comparison among Cortical and Subcortical Disorders
Source: Int J Environ Res Public Health. 2022 Oct 18;19(20):13429. doi: 10.3390/ijerph192013429 (PMC9602967; doi:10.3390/ijerph192013429)
Supplement: Supplementary file 1 [file ijerph-19-13429-s001.zip]

Archive with 1 entries (1 files):
- ijerph-1937767-supplementary.pdf
